# Supplementary material for: Optical blood-brain-tumor barrier modulation expands therapeutic options for glioblastoma treatment
Source: Nat Commun. 2023 Aug 15;14:4934. doi: 10.1038/s41467-023-40579-1 (PMC10427669; doi:10.1038/s41467-023-40579-1)
Supplement: Supplementary file 4 — Source data [file 41467_2023_40579_MOESM4_ESM.xlsx]

## Sheet: Fig.1c
Fig.1c
Biotin coverage area (%)											EB coverage area (%)
14 dpi			28 dpi			42 dpi					14 dpi			28 dpi			42 dpi
core	margin	contralateral side	core	margin	contralateral side	core	margin	contralateral side			core	margin	contralateral side	core	margin	contralateral side	core	margin	contralateral side
1.16	2.59	1.83	2.78	2.41	1.463	2.35	2.15	1.97			4.72	2.71	1.49	2.92	2.05	3.04	2.07	2.4	1.95
1.82	1.85	2.42	3.29	2.6	2.1	1.14	1.83	3.12			1.04	2.46	2.43	3.18	2.91	3.68	2.84	3.36	2.12
2.47	1.9	2.09	2.01	1.13	2.88	2.76	3.78	2.99			2.88	2.28	2.68	2.55	2.69	2.96	2.7	2.12	3.72
2.56	3.96	3.73	3.03	1.8	2.29	2.16	2.27	1.09			3.17	3.64	2.72	2.41	1.83	2.49	1.63	2.59	2.61
2.32	2.82	1.27	2.72	1.84	1.33	2.29	1.38	3.54			2.93	2.37	1.98	1.57	2.09	3.54	2.21	2.61	3.04
1.46	1.6	2.16	2.14	3.18	2.77	2.06	1.89	1.98			2.12	2.09	1.86	2	2.19	2.51	1.76	2.88	1.89
2.22	2.6	1.76	2.14	1.89	2.19	2.17	2.06	1.75			2.24	2.17	2.42	1.75	2	1.84	2.33	2.42	1.7
2.07	2.15	1.95	2.04	2.06	2.07	2.34	2.13	2.07			1.94	1.85	2.32	2.09	1.64	1.77	2.2	2.19	1.89
1.86	1.97	1.53	1.92	2.13	1.96	1.86	1.97	2.15			1.77	1.54	1.97	2.15	2.48	2.1	1.99	1.97	2.1
1.96	2.64	2.06	1.87	1.76	1.83	1.77	1.75	2.07			2.09	1.75	2.25	1.72	2.34	2.14	1.75	2.08	2.17
2.11	2.23	2.12	2.26	1.89	2.32	2.17	1.86	1.97			2.14	2.04	1.89	2.09	1.76	1.9	2.07	2.13	2.08
2.36	1.56	1.68	2.36	1.91	2.1	2.04	1.95	1.68			2.07	2.14	2.37	1.93	1.87	1.77	2.31	2.32	1.96
1.84	2.81	2.41	1.84	2.54	1.76	2	2.03	1.75			1.94	1.99	2.17	2.25	2.19	2.05	2.42	2.19	2.06
1.75	1.97	1.9	1.73	2.15	2.16	2.06	2.16	2.07			1.88	1.32	1.91	1.88	2.19	1.69	1.98	2.05	2.14
1.75	1.89	2.13	1.97	2.03	2.21	2.11	2.11	2.03			1.76	2.02	2.14	1.98	2.06	1.61	2.16	1.96	2.12

## Sheet: Fig.1d
Fig. 1d
Biotin coverage area (%)											EB coverage area (%)
7 dpi			14 dpi			21 dpi					7 dpi			14 dpi			21 dpi
core	margin	contralateral side	core	margin	contralateral side	core	margin	contralateral side			core	margin	contralateral side	core	margin	contralateral side	core	margin	contralateral side
3.73	1.96	2.44	28.48	1.89	1.61	46.71	2.69	3.24			2.87	3.75	4.26	19.69	1.925	2.47	54.38	2.9	3.38
2.73	1.54	3.41	13.23	1.98	1.83	50.21	3.76	2.51			4.33	1.06	3.34	12.44	2.43	2.17	48.71	2.37	3.92
2.7	1.54	2.83	13.09	3.44	3.13	57.3	2.16	2.9			2.74	2.88	2.33	18.45	1.88	1.41	33.8	3.96	2.38
1.59	3.57	2.76	24.28	2.34	2.01	41.35	4.83	1.28			1.82	2.71	3.73	10.4	2.68	1.91	39.53	3.38	2.74
2.07	2.53	3.46	15.52	1.84	3.33	33.75	1.07	3.55			3.36	2.89	2.92	11.44	2.47	3.83	42.83	1.48	1.92
3.51	2.34	1.88	28.85	3.82	3.31	37.07	3.39	3.31			4.04	3.08	4.22	15.26	3.34	3.84	41.26	2.82	3.29
4.05	3.35	2.84	27.13	2.77	2.55	35.81	3.27	2.71			2.96	3.15	3.47	18.32	2.58	4.15	43.78	2.89	2.93
3.17	4.12	2.79	17.98	2.43	3.19	34.92	2.61	2.64			3.01	2.78	3.25	17.64	3.13	2.76	45.52	3.17	2.66
2.18	3.17	2.3	24.37	3.16	2.86	47.28	2.82	2.79			2.18	4.53	2.98	19.11	2.66	2.83	55.18	2.71	3.43
2.28	2.99	2.57	25.83	3.27	2.73	43.17	2.53	2.48			3.76	1.64	3.07	11.28	2.92	2.91	42.19	3.05	2.79
3.19	2.83	3.38	16.55	2.89	3.58	37.58	2.79	2.81			2.96	2.94	2.67	14.47	3.23	3.22	47.92	2.95	2.57
2.62	2.64	2.85	18.94	2.93	3.26	48.36	2.5	2.92			1.77	1.55	2.59	16.98	3.27	2.76	39.28	3.14	3.1
2.53	2.91	2.86	22.1	2.52	3.18	45.77	3.25	3.15			3.45	4.02	3.18	13.05	2.88	3.18	40.15	2.88	2.83
2.74	3.04	2.9	23.05	3.07	2.97	46.12	2.48	3.2			2.12	2.71	3.25	18.55	2.97	3.25	44.36	2.51	3.26
2.88	2.76	3.26	19.86	2.95	2.65	40.5	2.56	2.76			2.05	2.63	2.66	16.82	3.15	3.56	35.81	3.48	2.91

## Sheet: Fig.2a
Fig.2a
Lectin coverage
	core	margin	contralateral side
	%area	%area	%area
	6.13	3.89	5.13
	4.59	3.44	7.1
	8.66	4.2	6.62
	6.2	4.83	3.69
	3.15	6	4.03
	2.24	3.49	7.89
	3.25	6.84	5.66
	4.59	4.32	7
	4.96	3.57	6.02
	4.32	4.91	5.65
	5.91	5.55	2.14
	1.87	4.42	3.3
	5.82	4.66	3.21
	3.63	4.04	4.7
	4.28	3.47	5.74

## Sheet: Fig.2b
Fig.2b
CD31 coverage
	core	margin	contralateral side
	%area	%area	%area
	6.94	3.64	9.2
	8.56	4.98	8.81
	4.5	7.86	6.99
	7.13	9.75	5
	8.31	8.18	8.53
	6.21	8.47	8.65
	5.88	7.15	8.02
	9.28	7.05	6.28
	4.81	6.05	8.13
	8.81	9.36	8.06
	8.98	6.79	7.25
	9.67	9.63	9.07
	5.15	6.42	9.36
	8.61	5.71	5.25
	6.89	7.25	6.91

## Sheet: Fig.2c
Fig.2c
JAM-A/CD31
7 dpi					14 dpi					21 dpi
	core	margin	contralateral side			core	margin	contralateral side			core	margin	contralateral side
	%area	%area	%area			%area	%area	%area			%area	%area	%area
	17.88	18.03	13.8			14.56	20.38	15.93			7.95	12.14	13.71
	14.29	18.27	17.32			18.32	18.33	10.38			18.32	17.64	20.21
	10.92	10.43	22.62			19.1	20.74	15.39			14.69	22.23	14.81
	14.44	17.3	18.87			16.58	12.77	17.81			17.98	18.76	21.15
	22.58	15.86	14.16			15.15	17.72	16.4			14.77	20.85	13.53
	18.72	19.61	16.35			14.78	18.34	18.2			21.08	17.66	16.44
	16.93	20.04	15.64			18.83	18.56	14.81			16.56	12.17	18.17
	15.92	15.45	13.25			17.95	17.93	20.07			14.5	16.27	12.95
	12.07	14.38	19.3			20.18	16.55	18.52			19.42	16.07	15.9
	18.35	17.1	14.05			15.63	16.2	16.39			15.65	14.18	19.06
	19.78	19.63	17.26			19.06	17.69	15.25			17.11	19.05	18.52
	17.33	14.52	18.94			17.71	20.14	20.87			18.34	17.46	20.41
	20.15	16.15	18.26			18.62	17.31	19.63			20.04	20.21	17.78
	18.54	17.8	16.88			20.14	17.63	18.72			19.53	18.95	14.85
	18.96	17.25	17.45			18.22	18.06	19.88			20.68	16.4	20.73

## Sheet: Fig. 2d
Fig. 2d
ZO-1/CD31
7 dpi					14 dpi					21 dpi
	core	margin	contralateral side			core	margin	contralateral side			core	margin	contralateral side
	%area	%area	%area			%area	%area	%area			%area	%area	%area
	17.35	19.99	16.45			0.38	9.5	16.17			0.18	5.1	17.28
	18.92	15.83	15.52			0.7	6.8	25.65			0.47	5.11	14.22
	22.5	16.05	11.57			0.73	6	14.71			0.23	7	16.54
	30.55	19.9	19.22			0.84	4.12	13.95			0.99	3.42	16.23
	24.14	24.13	18.69			0.63	8.13	17.93			0.61	9.1	20.43
	15.26	12.46	13.43			0.52	6.28	10.12			0.27	9.05	14.3
	14.34	13.67	31.81			0.81	5.56	14.53			0.37	4.32	17.25
	12.77	17.82	16.1			0.75	7.91	18.92			0.45	5.92	19.36
	18.54	14.91	20.65			0.42	6.88	17.19			0.28	2.72	25.78
	13.78	15.88	17.93			0.28	8.27	15.45			0.72	3.41	13.98
	15.62	20.16	14.38			0.66	4.63	27.1			0.64	6.25	18.29
	14.28	23.57	20.03			0.57	5.09	22.35			0.83	9.17	17.66
	13.16	18.94	18.67			0.82	7.84	18.66			0.95	4.25	19.04
	14.78	19.28	19.2			0.37	9.38	19.23			0.41	3.88	22.3
	15.19	16.15	13.89			0.56	7.94	15.75			0.75	2.19	16.18

## Sheet: Fig. 3b
Fig. 3b
biotin
repeat 1								In repeat 1, laser was applied to both sides of the brain
								scale bar = 1 mm
repeat 2
EB
repeat 1								laser was applied to both side of the brain
								scale bar = 1 mm
repeat 2

## Sheet: Fig. 3c
Fig. 3c
repeat 1
								scale bar = 1 mm
repeat 2

## Sheet: Fig. 3d
Fig. 3d
repeat 1
									scale bar = 1 mm

## Sheet: Fig. 4a
Fig.4a
JAM-A mean intensity
	contralateral side	Tumor
	825.09	1371.07
	640.84	998.66
	600.88	981.14
	657.92	1283.76
	736.15	1066.25
	652.07	933.72
	704.55	1107.34
	663.28	1386.91
	814.54	1428.65
	609.23	1003.82
	781.07	1153.6
	774.25	1087.26
	863.9	936.53
	713.36	998.27
	633.79	1158.06

[truncated: 44 more sheets: Fig. 4b, Fig. 4c, Fig. 4d, Fig.5c, Fig.5d, Fig.5e, Fig.5f, Fig. 5h, Fig.5j, Fig.5k, Fig.5l, Fig.6c, Fig.6d, Fig.6e, Fig.6f, Fig.6h, Fig.6j, Fig.6k, Fig.6l, Supplementary Fig. 3 …]
